# Supplementary material for: Characterization of Mitochondrial Alterations in Aicardi–Goutières Patients Mutated in RNASEH2A and RNASEH2B Genes
Source: Int J Mol Sci. 2022 Nov 21;23(22):14482. doi: 10.3390/ijms232214482 (PMC9692803; doi:10.3390/ijms232214482)
Supplement: Supplementary file 1 [file ijms-23-14482-s001.zip]

Archive with 1 entries (1 files):
- ijms-2029000-supplementary.pdf
